# Supplementary material for: Screen Printed Particle-Based Microfluidics: Optimization and Exemplary Application for Heavy Metals Analysis
Source: Micromachines (Basel). 2023 Jul 4;14(7):1369. doi: 10.3390/mi14071369 (PMC10386728; doi:10.3390/mi14071369)
Supplement: Supplementary file 1 [file micromachines-14-01369-s001.zip]

Archive with 1 entries (1 files):
- micromachines-2482286-supplementary.pdf
